# Supplementary material for: Osteoarthritis genetic risk acting on the galactosyltransferase gene COLGALT2 has opposing functional effects in articulating joint tissues
Source: Arthritis Res Ther. 2023 May 19;25:83. doi: 10.1186/s13075-023-03066-y (PMC10197248; doi:10.1186/s13075-023-03066-y)
Supplement: Supplementary file 1 — Additional file 1. Details of the knee OA patients who donated synovium samples for this study, and of the knee OA patients who donated cartilage samples in our previous analysis of the rs11583641 and rs1046934 loci [8, 9]. [file 13075_2023_3066_MOESM1_ESM.xlsx]

## Sheet: Add File 1
Synovium				Cartilage
Sample ID	Sex	Age at surgery (yrs)		Sample ID	Sex	Age at surgery (yrs)
3085	Female	55		19	Male	66
3334	Female	73		22	Male	48
3348	Male	57		39	Female	72
3390	Female	79		40	Female	84
3502	Male	67		41	Male	51
3975	Male	60		42	Female	71
4288	Male	85		45	Male	83
4338	Female	79		49	Male	68
4552	Female	82		51	Female	74
4851	Male	58		52	Female	74
4983	Male	75		53	Female	55
4984	Male	62		54	Male	52
5014	Male	55		57	Male	63
5019	Male	50		59	Female	60
5023	Male	75		61	Male	67
5240	Female	62		62	Male	91
5254	Female	62		66	Female	56
5271	Female	68		69	Male	57
5281	Female	59		70	Male	75
5299	Female	75		72	Male	76
5300	Male	87		73	Female	46
5377	Male	80		76	Female	65
5378	Male	65		77	Female	71
5380	Male	72		78	Male	58
5400	Female	62		79	Male	65
5422	Female	62		82	Female	67
5536	Female	53		86	Female	56
5551	Male	49		87	Female	51
5552	Female	54		89	Female	67
5558	Female	75		90	Female	60
5561	Female	71		92	Female	55
5563	Male	64		96	Female	61
5564	Female	73		97	Male	65
5569	Female	63		98	Male	49
5572	Female	72		100	Female	74
5575	Male	61		103	Female	70
5597	Male	71		104	Female	70
5614	Male	60		106	Male	79
5622	Female	61		107	Female	41
5643	Male	76		108	Male	72
5644	Male	76		109	Female	65
5648	Female	66		112	Male	61
5654	Male	85		114	Female	57
5665	Male	61		115	Male	69
5670	Female	73		116	Male	89
5677	Male	54		117	Male	82
5680	Female	70		126	Female	66
5681	Female	51		127	Male	61
5692	Female	66		128	Male	64
5694	Female	81		4809	Male	79
5712	Female	67		4883	Female	68
5713	Female	65		4971	Male	64
5720	Male	68		5099	Female	57
5723	Male	79		5103	Female	58
5725	Male	81		5104	Female	67
5729	Female	58		5137	Female	52
5731	Female	58		5163	Male	55
5740	Female	87		5164	Male	55
5747	Female	88		5178	Female	83
5748	Male	67		5188	Female	64
5763	Female	54		5214	Male	57
5770	Female	52		5726	Female	82
5776	Female	85		5764	Male	64
5798	Female	52		5999	Female	79
5809	Male	79		6135	Male	71
5834	Male	71		6156	Female	67
5857	Male	75		6184	Female	55
6056	Female	68		6218	Female	79
6068	Female	59		6224	Female	62
6094	Female	54		6342	Female	62
6535	Male	65		6359	Female	70
6547	Male	72		6363	Female	68
6548	Female	72		6378	Male	54
6549	Male	63		6506	Female	59
6550	Female	51		6770	Female	80
6593	Female	50		6772	Male	71
6597	Female	78		6778	Male	63
6599	Male	72		6783	Female	55
6603	Female	67		6784	Female	46
6624	Female	66		6786	Male	82
6636	Male	53		6787	Male	64
6638	Female	84		6788	Male	66
6655	Female	70		6803	Female	65
6810	Female	69		6818	Female	62
6877	Female	63		6852	Female	83
6878	Male	58		6867	Male	86
6890	Female	60		7007	Male	77
6892	Female	66		7008	Female	75
				7015	Female	64
				7025	Female	76
				7029	Female	67
				7030	Male	63
				7033	Female	81
				7034	Female	60
				7036	Female	88
				7037	Female	80
				7039	Female	68
				7040	Male	74
				7046	Female	56
				7047	Female	78
				7059	Male	81
				7115	Female	83
				7116	Male	51
				7118	Female	47
				7120	Female	61
				7124	Male	64
Tissue	Number of samples		Age at surgery (yrs)		Sex
Synovium	88		67.0 (49-88)		Male, 42.0%; Female, 58.0%
Cartilage	106		66.5 (41-91)		Male, 41.5%; Female, 58.5%
Additional file 1. Details of the knee OA patients who donated synovium samples for this study, and of the knee OA patients who donated cartilage samples in our previous analysis of the rs11583641 and rs1046934 loci [8,9]
