# Supplementary material for: Osteoarthritis genetic risk acting on the galactosyltransferase gene COLGALT2 has opposing functional effects in articulating joint tissues
Source: Arthritis Res Ther. 2023 May 19;25:83. doi: 10.1186/s13075-023-03066-y (PMC10197248; doi:10.1186/s13075-023-03066-y)
Supplement: Supplementary file 2 — Additional file 2. Methylation data (β-values and M-values) used for rs11583641 mQTL analysis. CpG exclusion rate (text in red) is the percent of genotyped samples that failed QC (replicate values differed by >5%). [file 13075_2023_3066_MOESM2_ESM.xlsx]

## Sheet: Add File 2
Sample ID	Genotype at rs11583641	DNA methylation at CpGs (β-values expressed as %)												DNA methylation at CpGs (M-values)
		1	2	3	4	5	6	7	8	9	10	11	12	1	2	3	4	5	6	7	8	9	10	11	12
3085	CC	92.5	93.5	89	81.1	63.8	69.6	50.6	25.9	51.5	50	94	66	3.62449	3.84645	3.0163	2.10132	0.817567	1.19502	0.0346263	-1.51652	0.0865877	0	3.96963	0.956931
3334	CC	95	89	88.5	77.4	56.5		62.3	18.3	55	54	97.5	68.5	4.24793	3.0163	2.94404	1.77601	0.377235		0.724668	-2.15849	0.289507	0.231326	5.2854	1.12075
3348	CT	97.5	89		74.5	63.7	61.7	38.2	17.4	47	48.5	91	68	5.2854	3.0163		1.54674	0.811324	0.687926	-0.694034	-2.24705	-0.173332	-0.0865877	3.33787	1.08746
3390	CC			76.4				60.3	19.3	43	51	93.5	70.5			1.69479				0.603019	-2.06397	-0.406625	0.0577155	3.84645	1.25691
3502	TT	97.5						55.1	10.5	40.6	37.5	90	68.5	5.2854						0.295337	-3.0915	-0.548983	-0.736966	3.16993	1.12075
3975	CC			82.5	76.9	61.7	53.5			49.5	56	93.5	68.5			2.23704	1.73509	0.687926	0.202308			-0.0288549	0.347923	3.84645	1.12075
4288	CC	91.5	89.5	84.8	79.9	57.8	66.2	59.5	20.1	48.5		90.5		3.42824	3.0915	2.47999	1.991	0.453826	0.969808	0.554968	-1.991	-0.0865877		3.25192
4338	TT	93	92.5	58.5	45.8	42.7	53.1	49.2	7.2	44	36.5	94.5	65	3.7318	3.62449	0.495325	-0.242945	-0.424299	0.179124	-0.0461702	-3.68806	-0.347923	-0.79886	4.10281	0.893085
4552	CC	96.5	84	86	84.5	61.1	58.8	48.5	15.1	51.5	46	90.5	70	4.7851	2.39232	2.61891	2.44668	0.651402	0.513172	-0.0865877	-2.49122	0.0865877	-0.231326	3.25192	1.22239
4851	CC	96.5	90	84.5						43.5	55.5	90.5	72	4.7851	3.16993	2.44668						-0.377235	0.318682	3.25192	1.36257
4983	CT	96	91	75	72.1	63.2	64.2	49.2		46.5		88	70	4.58496	3.33787	1.58496	1.36973	0.780219	0.842614	-0.0461702		-0.202308		2.87447	1.22239
4984	CT			83				48.7	18.6	48	42	98.5	66.5							-0.0750371	-2.12973	-0.115477	-0.465664	6.03709	0.989193
5014	CC	94.5	90	76.5	79.6	67.4	74.3	72.7	16.9	55.5	58	93	69.5	4.10281	3.16993	1.7028	1.9642	1.04788	1.53159	1.41305	-2.29783	0.318682	0.465664	3.7318	1.1882
5019	CC	93.5	91	85						51.5	53	98	70.5	3.84645	3.33787	2.5025						0.0865877	0.173332	5.61471	1.25691
5023	CC	91	88.5	86.5	80.7	74.2	66.6	40.1	19.3	50.5	50	96	69.5	3.33787	2.94404	2.67974	2.06397	1.52405	0.995674	-0.578954	-2.06397	0.0288549	0	4.58496	1.1882
5240	CT	96.5	89.5	76	76.4	60.1	60.3			46	50.5	97.5	65.5	4.7851	3.0915	1.66297	1.69479	0.590976	0.603019			-0.231326	0.0288549	5.2854	0.924899
5254	CC	94	87	85	79.4	64.4	47.4	59.6	16.7		53.5	97	65.5	3.96963	2.7425	2.5025	1.94649	0.855183	-0.150176	0.560957	-2.31847		0.202308	5.01495	0.924899
5271	CC	90.5	90.5	73	86	71.7	92.3	71.2	18.7	56				3.25192	3.25192	1.43494	2.61891	1.34117	3.5834	1.30581	-2.12022	0.347923
5281	CC	98	96.5	83	92.1	67	72.8	57.3	16.8	57	53	98	66.5	5.61471	4.7851	2.28758	3.54328	1.0217	1.42033	0.424299	-2.30812	0.406625	0.173332	5.61471	0.989193
5299	CC	94.5	92.5	81.5			69.9		19.6	48	53.5	92	65	4.10281	3.62449	2.13927			1.21553		-2.03634	-0.115477	0.202308	3.52356	0.893085
5300	CT			89	81.6							97.5	67.5			3.0163	2.14886							5.2854	1.05445
5377	CT	97	86	78.5	80.4	67.9	45.3			48.5	52	96.5	66.5	5.01495	2.61891	1.86836	2.03634	1.08084	-0.27203			-0.0865877	0.115477	4.7851	0.989193
5378	CT	93.5	91.5	80.5	75.4	64.7	66.4	52	15.5	45	46	94	68.5	3.84645	3.42824	2.04551	1.61591	0.874098	0.982722	0.115477	-2.44668	-0.289507	-0.231326	3.96963	1.12075
5380	CT	90	87	84	76	58.6	62.8	45.9	13.7	44	51.5	98	64.5	3.16993	2.7425	2.39232	1.66297	0.50127	0.755462	-0.237134	-2.65518	-0.347923	0.0865877	5.61471	0.86148
5400	CC	97	90	81.9	77.3	64.9	67.1	57	16.5	47.5	52.5	90	66.5	5.01495	3.16993	2.17787	1.76778	0.886747	1.02823	0.406625	-2.33931	-0.14439	0.14439	3.16993	0.989193
5422	CC	95	87.5	86.8	78.6	67.7	69.7	53.3	18.5	57	60	92	68	4.24793	2.80735	2.71716	1.87692	1.06762	1.20184	0.190713	-2.13927	0.406625	0.584963	3.52356	1.08746
5536	CT			82			76.1			40	48	90.5	70.5			2.18763			1.67089			-0.584963	-0.115477	3.25192	1.25691
5551	TT			91	67.4	51.8	47.6	32.1	5.4	39						3.33787	1.04788	0.103919	-0.138605	-1.08084	-4.13081	-0.645335
5552	CC	96	95.6	83				51.5	17.6	53.8				4.58496	4.44144	2.28758				0.0865877	-2.22707	0.219713
5558	CT	98	94.5	94	76.4	64.3	55.9	36.3	11.9	47	45.5	92.5	67.5	5.61471	4.10281	3.96963	1.69479	0.848895	0.34207	-0.811324	-2.88818	-0.173332	-0.26039	3.62449	1.05445
5561	CC	90.5	89.5	86.8	60.7	69.1	60.8	56.4	17.7	53.5	53	93.5	67	3.25192	3.0915	2.71716	0.627167	1.16108	0.633218	0.371367	-2.21714	0.202308	0.173332	3.84645	1.0217
5563	CC									48		96.5	67									-0.115477		4.7851	1.0217
5564	CC	95.5	87.5	82	88.6	72.7	64.7	51.4	24.7	40.5	52	93	70	4.4075	2.80735	2.18763	2.95827	1.41305	0.874098	0.080812	-1.60814	-0.554968	0.115477	3.7318	1.22239
5569	CC	95.5	89	84	86.8	69.3	51.1	56.9	18.9	52.5	51	92	73	4.4075	3.0163	2.39232	2.71716	1.17462	0.0634888	0.400741	-2.10132	0.14439	0.0577155	3.52356	1.43494
5572	CT	97.5	90.5	76.5	76.6	65.2	62.8	64.3	13.8	47.5	43	90.5	66	5.2854	3.25192	1.7028	1.71084	0.905785	0.755462	0.848895	-2.64302	-0.14439	-0.406625	3.25192	0.956931
5575	TT	96	89	67	68.9	42.4	60.3	42.7	8.8	44	36.5	97	69	4.58496	3.0163	1.0217	1.14759	-0.442005	0.603019	-0.424299	-3.37346	-0.347923	-0.79886	5.01495	1.15433
5597	CC	98	91	80	82.8	69.2	51.4			51	48.5	96.5	68.5	5.61471	3.33787	2	2.26722	1.16784	0.080812			0.0577155	-0.0865877	4.7851	1.12075
5614	CC	94.5	85	81.2	80.6	67.4	55.5			56.5	51	97.5	68	4.10281	2.5025	2.11075	2.05472	1.04788	0.318682			0.377235	0.0577155	5.2854	1.08746
5622	CC	95.5	90.5	87	77.5	66.4	72.8	51.9	18.4	40	57.5	90	69.5	4.4075	3.25192	2.7425	1.78427	0.982722	1.42033	0.109698	-2.14886	-0.584963	0.436099	3.16993	1.1882
5643	CT	99	92.5	76	62.5	58.7	57.2	59.1	12.4	42	48.5	99	66	6.62936	3.62449	1.66297	0.736966	0.507219	0.418404	0.531057	-2.82059	-0.465664	-0.0865877	6.62936	0.956931
5644	CC							56	19.7	45	53	93	64.5							0.347923	-2.0272	-0.289507	0.173332	3.7318	0.86148
5648	CT	98	91	76.5	75.6	58.8	60.3	56.9	23	47	44	92.5	69	5.61471	3.33787	1.7028	1.63151	0.513172	0.603019	0.400741	-1.74322	-0.173332	-0.347923	3.62449	1.15433
5654	CC	92.5	86	83	79.4	69.8	64.6	53.2	16.9	47	52.5	97	68.5	3.62449	2.61891	2.28758	1.94649	1.20868	0.867785	0.184918	-2.29783	-0.173332	0.14439	5.01495	1.12075
5665	CC	98	91.5	71.5	88.3	69.4	69.8			45	48.5	92.5	68.5	5.61471	3.42824	1.32698	2.9159	1.1814	1.20868			-0.289507	-0.0865877	3.62449	1.12075
5670	CT	92.5	89.5	82				58.2	15.5	40.5	51			3.62449	3.0915	2.18763				0.477516	-2.44668	-0.554968	0.0577155
5677	CT	96.5	92	77	74.9	60.1	62.4	56.9	13.8		45	92.5	70.5	4.7851	3.52356	1.74322	1.57728	0.590976	0.730813	0.400741	-2.64302		-0.289507	3.62449	1.25691
5680	CT	91.5	94.5	77	71.6	62.6	60.5	62.8	15.4	50	48.5	96.5	67	3.42824	4.10281	1.74322	1.33407	0.743124	0.615082	0.755462	-2.45773	0	-0.0865877	4.7851	1.0217
5681	CC	95.5	90.5	86	89.1	68.3	67.4	51.7	16.6	52	54.5	94	66.5	4.4075	3.25192	2.61891	3.0311	1.1074	1.04788	0.0981411	-2.32886	0.115477	0.26039	3.96963	0.989193
5692	CT	97.5	86.5	80	75.6	61.4	58.4	50.5	14.3	51.5				5.2854	2.67974	2	1.63151	0.669638	0.489385	0.0288549	-2.58328	0.0865877
5694	CC	98	93.5	89.5	83.2	69.1	68.6	35.2	17.7	52	52	92.5	67.5	5.61471	3.84645	3.0915	2.30812	1.16108	1.12744	-0.880418	-2.21714	0.115477	0.115477	3.62449	1.05445
5712	CT
5713	CC	92.5	92	85.7	83.7	71.3	66.2	52.9	21	55	59.5	94.5	65.5	3.62449	3.52356	2.58328	2.36036	1.31285	0.969808	0.167541	-1.91146	0.289507	0.554968	4.10281	0.924899
5720	CC	97.5	90.5	75	88.9	63.7	56.4	63.2	17.2	53	49.5	93.5	69	5.2854	3.25192	1.58496	3.00162	0.811324	0.371367	0.780219	-2.26722	0.173332	-0.0288549	3.84645	1.15433
5723	CC	96	91	85	80.9	73.6	74.7	56.9	18.9	50.5	53	98.5	69	4.58496	3.33787	2.5025	2.08257	1.47917	1.56197	0.400741	-2.10132	0.0288549	0.173332	6.03709	1.15433
5725	CC	99	88	84	64.8	65.4	91.6	56.9	21.5	58.5	56	91	63	6.62936	2.87447	2.39232	0.880418	0.918519	3.44689	0.400741	-1.86836	0.495325	0.347923	3.33787	0.767827
5729	CC	97	91.5	89	83.4	66.3	68.4	59.7	20.1		56	96.5	69	5.01495	3.42824	3.0163	2.32886	0.97626	1.11407	0.566951	-1.991		0.347923	4.7851	1.15433
5731	CT			85	71	60.1	57.1	43.6	14.2		51.5	99	64.5			2.5025	1.29177	0.590976	0.412513	-0.371367	-2.59509		0.0865877	6.62936	0.86148
5740	CC	94.5	88.5	83.5	84.3	73.9	69.7	42.7	18.2	60.5		94.5	67.5	4.10281	2.94404	2.33931	2.42477	1.50152	1.20184	-0.424299	-2.16816	0.615082		4.10281	1.05445
5747	CT	96.5	93.5	73	79.1	65.1	57.4		14.8	49	45.5	98.5	67.5	4.7851	3.84645	1.43494	1.92017	0.899431	0.430197		-2.52526	-0.0577155	-0.26039	6.03709	1.05445
5748	CT	93.5	88.5	87	78.9	60	43.7	57.6	14.5	45	54	92.5	67.5	3.84645	2.94404	2.7425	1.90278	0.584963	-0.365502	0.442005	-2.55987	-0.289507	0.231326	3.62449	1.05445
5763	CT	97	92	72	75	57.9	56.3	65.2	14.2		43	90.5	68.5	5.01495	3.52356	1.36257	1.58496	0.459743	0.365502	0.905785	-2.59509		-0.406625	3.25192	1.12075
5770	CC	94.5	91	82.5	78.9	66.4	52.9	73.4	17.2	52	56	90.5	66	4.10281	3.33787	2.23704	1.90278	0.982722	0.167541	1.46435	-2.26722	0.115477	0.347923	3.25192	0.956931
5776	CT	91.5	89	75	76.3	65.8	58.4	47.3	11.2	51.5	42	94	66.5	3.42824	3.0163	1.58496	1.6868	0.944091	0.489385	-0.155963	-2.98706	0.0865877	-0.465664	3.96963	0.989193
5798	CT									47			70.5									-0.173332			1.25691
5809	CC	98	93	84	81.7	62.6	67.8	54	17.4	54.5	42	96	72.5	5.61471	3.7318	2.39232	2.15849	0.743124	1.07422	0.231326	-2.24705	0.26039	-0.465664	4.58496	1.39855
5834	CC	93.5	92.5	80	90.2	66	70			46.5		95	69.5	3.84645	3.62449	2	3.20227	0.956931	1.22239			-0.202308		4.24793	1.1882
5857	CT	92.5	90	76	77.2	59.7	38.5	58.3	15.8	45	45.5	98	72	3.62449	3.16993	1.66297	1.75957	0.566951	-0.675728	0.483448	-2.4139	-0.289507	-0.26039	5.61471	1.36257
6056	CC	94	90.5	68	82.4	65.1	68.6		17.6	51.5	55.5	96.5	66	3.96963	3.25192	1.08746	2.22707	0.899431	1.12744		-2.22707	0.0865877	0.318682	4.7851	0.956931
6068	CT	96.5	89	88	74.2	65.2	47.2	32.5	14.9	47	50	92	70.5	4.7851	3.0163	2.87447	1.52405	0.905785	-0.161751	-1.05445	-2.51385	-0.173332	0	3.52356	1.25691
6094	CT	97	88	88	71.9	56.3	62.1	62.1	17.3	58		92	67	5.01495	2.87447	2.87447	1.35542	0.365502	0.712395	0.712395	-2.25712	0.465664		3.52356	1.0217
6535	CT	91	88.5	71.5	77.9	59.2	70.6	51.7	15.5			91.5	70.5	3.33787	2.94404	1.32698	1.81758	0.537028	1.26385	0.0981411	-2.44668			3.42824	1.25691
6547	CC	92	91.5	84.5				59.6	18.4	52.5	49.5	95	63.5	3.52356	3.42824	2.44668				0.560957	-2.14886	0.14439	-0.0288549	4.24793	0.79886
6548	CT	93.5	93	62.5			55.9	47.6	13.3		42.5	94.5	65.5	3.84645	3.7318	0.736966			0.34207	-0.138605	-2.70461		-0.436099	4.10281	0.924899
6549	CC	99	89	84				51.9	22.1	51.5	52	93.5	63	6.62936	3.0163	2.39232				0.109698	-1.81758	0.0865877	0.115477	3.84645	0.767827
6550	CC	94	89.5	86.2	78.7	71.6	72.6	56	17.2	52	61	90.5	66.5	3.96963	3.0915	2.64302	1.88551	1.33407	1.40579	0.347923	-2.26722	0.115477	0.645335	3.25192	0.989193
6593	CC										54												0.231326
6597	CT	97	92.5	84	80.7	59.8	64.2	43.9	16.7	49	43.5	95.5	63.5	5.01495	3.62449	2.39232	2.06397	0.57295	0.842614	-0.35378	-2.31847	-0.0577155	-0.377235	4.4075	0.79886
6599	CC	96.5	85.5	85	80.5	68.3	72.9	56.3	19.7	52.5	55	98	65	4.7851	2.55987	2.5025	2.04551	1.1074	1.42763	0.365502	-2.0272	0.14439	0.289507	5.61471	0.893085
6603	CC	93	90	90.5	87.5	70.3	65.7	43.7	17.7	51.5				3.7318	3.16993	3.25192	2.80735	1.24306	0.937685	-0.365502	-2.21714	0.0865877
6624	TT	90	91.5	70.5	56.3	53.5	57.7	51.7	10.3	40.5	41	94.5	70.5	3.16993	3.42824	1.25691	0.365502	0.202308	0.447914	0.0981411	-3.12246	-0.554968	-0.525091	4.10281	1.25691
6636	CT	94.5	92.5	79	76.9	62.3	55.5	46.8	11.7	49.5	48.5	93	64.5	4.10281	3.62449	1.91146	1.73509	0.724668	0.318682	-0.184918	-2.9159	-0.0288549	-0.0865877	3.7318	0.86148
6638	TT	96	90.5	70.5	58.9	65.4	42.1	41.3	9.9	46.5	32.5	96	72.5	4.58496	3.25192	1.25691	0.519129	0.918519	-0.459743	-0.507219	-3.18603	-0.202308	-1.05445	4.58496	1.39855
6655	CT	92.5	90.5	79.5	74.5	62.4	63.2	43.5	15.1	50.5	49.5	99	63	3.62449	3.25192	1.95533	1.54674	0.730813	0.780219	-0.377235	-2.49122	0.0288549	-0.0288549	6.62936	0.767827
6810	CT	96.4	92		72.1	55.3	59.4	30.2	14.8	46.5	50	98.5	68	4.74296	3.52356		1.36973	0.307005	0.548983	-1.20868	-2.52526	-0.202308	0	6.03709	1.08746
6877	CT	90.5	91.5	66	73.6	62.2	58.7	50.5	14.8	46	44	96.5	63	3.25192	3.42824	0.956931	1.47917	0.718528	0.507219	0.0288549	-2.52526	-0.231326	-0.347923	4.7851	0.767827
6878	CC	92.5	94	79	85.6	61.6	44.9	55.6	16.7		58.5	95	65.5	3.62449	3.96963	1.91146	2.57154	0.681824	-0.295337	0.324525	-2.31847		0.495325	4.24793	0.924899
6890	CC	90	91					59.1	15.3	55	55	91.5	66	3.16993	3.33787					0.531057	-2.46883	0.289507	0.289507	3.42824	0.956931
6892	CC	90.5	94	86				45.5	22.3	52	52	91.5	66.5	3.25192	3.96963	2.61891				-0.26039	-1.80087	0.115477	0.115477	3.42824	0.989193
CpG exclusion rate (%)		13.6	14.8	10.2	21.6	22.7	20.4	20.4	18.2	12.5	17	10.2	10.2
Linear regression analysis
mQTL p-value		0.8263	0.9473	0.0022	<0.0001	<0.0001	0.0012	0.0117	<0.0001	<0.0001	<0.0001	0.2151	0.2928
Goodness of fit (R2)		0.0042	0.0051	0.2067	0.5374	0.5166	0.2014	0.1249	0.6978	0.3035	0.6251	0.0144	0.0313
Genotypic effect (%)		0.42	0.51	20.67	53.74	51.66	20.14	12.49	69.78	30.35	62.51	1.44	3.13
Mean (all genotypes)		94.8276	90.4147	80.8582	77.5101	63.6971	62.0086	52.5129	16.4528	49.0961	49.8836	94.2722	67.5886
CC	Mean	95.0375	90.1436	81.3386	77.3892	63.4611	62.7892	53.5833	16.5306	47.9311	49.8049	94.0455	67.9884
CT	Mean	95.1	90.4167	80.5935	78.5222	64.4407	62.4679	52.637	16.5724	51.0385	50.32	94.3966	67.2931
TT	Mean	92.0667	92.1667	77.625	72.94	61.38	53.66	46.5286	15.5571	49.4167	48.7857	95.3333	66.3571
n (all)		76	75	79	69	68	70	70	72	77	73	79	79
CC	n	43	43	44	36	36	36	37	39	44	41	44	43
CT	n	28	28	30	28	27	29	27	27	27	27	30	31
TT	n	5	4	5	5	5	5	6	6	6	5	5	5
Additional file 2. Methylation data (beta-values and M-values) used for rs11583641 mQTL analysis. CpG exclusion rate (text in red) is the percent of genotyped samples that failed QC (replicate values differed by >5%).
