# Supplementary material for: Osteoarthritis genetic risk acting on the galactosyltransferase gene COLGALT2 has opposing functional effects in articulating joint tissues
Source: Arthritis Res Ther. 2023 May 19;25:83. doi: 10.1186/s13075-023-03066-y (PMC10197248; doi:10.1186/s13075-023-03066-y)
Supplement: Supplementary file 3 — Additional file 3. Methylation data (β-values and M-values) used for rs1046934 mQTL analysis. CpG exclusion rate (text in red) is the percent of genotyped samples that failed QC (replicate values differed by >5%). [file 13075_2023_3066_MOESM3_ESM.xlsx]

## Sheet: Add File 3
Sample ID	Genotype at rs1046934	DNA methylation at CpGs (β-values expressed as %)		DNA methylation at CpGs (M-values)
		cg15204595	cg21606956	cg15204595	cg21606956
3085	AC	68	47	1.08746	-0.173332
3334
3348	AA	68	51	1.08746	0.0577155
3390	AC	82		2.18763
3502
3975	CC	71.5	58	1.32698	0.465664
4288	CC	68	47.5	1.08746	-0.14439
4338
4552
4851	AC		49.5		-0.0288549
4983
4984	AA	68	53	1.08746	0.173332
5014
5019	AC	65	56	0.893085	0.347923
5023	AC	71	50.5	1.29177	0.0288549
5240	AC	75		1.58496
5254	CC	71.5	54.5	1.32698	0.26039
5271
5281	AA	75	53.5	1.58496	0.202308
5299	AC	69		1.15433
5300	AC	62.5	49.5	0.736966	-0.0288549
5377	AC		52		0.115477
5378
5380
5400	AC	65	50.5	0.893085	0.0288549
5422	CC	69.5	54	1.1882	0.231326
5536	AC		53.5		0.202308
5551	AA	63	50.5	0.767827	0.0288549
5552	AA		51.5		0.0865877
5558	AA	66.5	51	0.989193	0.0577155
5561	AA		50		0
5563	AA	53	48.5	0.173332	-0.0865877
5564	AA
5569
5572	AA	70	48.5	1.22239	-0.0865877
5575
5597	AA	70	55.5	1.22239	0.318682
5614	AC	66.5	49	0.989193	-0.0577155
5622
5643	AA		48.5		-0.0865877
5644	AC
5648	AC	51.5		0.0865877
5654	AA	71	51.5	1.29177	0.0865877
5665	CC		50.5		0.0288549
5670	AC	73.5	49	1.47175	-0.0577155
5677	AA	67.5	52.5	1.05445	0.14439
5680	AC	73.5	52	1.47175	0.115477
5681	AA		48.5		-0.0865877
5692
5694
5712
5713	AC	68.5	51.5	1.12075	0.0865877
5720	AA	62	49	0.706269	-0.0577155
5723	AA		49		-0.0577155
5725		63		0.767827
5729	AA	65	53.5	0.893085	0.202308
5731	AC
5740	AA	71	53.5	1.29177	0.202308
5747	AA	64.5		0.86148
5748	AC	67	48.5	1.0217	-0.0865877
5763		69	49.5	1.15433	-0.0288549
5770	AA	67	56.5	1.0217	0.377235
5776
5798
5809	AC	68	31	1.08746	-1.15433
5834
5857	AA	70	46.5	1.22239	-0.202308
6056	AA	66.5		0.989193
6068
6094	AC	64	52	0.830075	0.115477
6535	CC	62.5	45	0.736966	-0.289507
6547
6548	CC	64.5	48	0.86148	-0.115477
6549	AC		54		0.231326
6550	AA	66	55	0.956931	0.289507
6593
6597	AA	59.5	50.5	0.554968	0.0288549
6599	AC	67	54.5	1.0217	0.26039
6603	AC	67	52.5	1.0217	0.14439
6624
6636	AA	69	49.5	1.15433	-0.0288549
6638
6655	CC	68.5	51	1.12075	0.0577155
6810	AA	65	49	0.893085	-0.0577155
6877
6878	AA	66		0.956931
6890
6892	AA
CpG exclusion rate (%)		23	18
Linear regression analysis
mQTL p-value		0.5786	0.8227
Goodness of fit (R2)		0.02456	0.01406
Genotypic effect (%)		2.456	1.406
Mean (all genotypes)		67.2551	50.7157
AA	Mean	69.5	51.8824
AC	Mean	66.125	50.3667
CC	Mean	66.5833	50.8
n (all)		49	51
AA	n	22	24
AC	n	20	19
CC	n	7	8
Additional file 3. Methylation data (beta-values and M-values) used for rs1046934 mQTL analysis. CpG exclusion rate (text in red) is the percent of genotyped samples that failed QC (replicate values differed by >5%).
