# Supplementary material for: Osteoarthritis genetic risk acting on the galactosyltransferase gene COLGALT2 has opposing functional effects in articulating joint tissues
Source: Arthritis Res Ther. 2023 May 19;25:83. doi: 10.1186/s13075-023-03066-y (PMC10197248; doi:10.1186/s13075-023-03066-y)
Supplement: Supplementary file 5 — Additional file 5. Age versus DNA methylation at the rs11583641 locus. [file 13075_2023_3066_MOESM5_ESM.xlsx]

## Sheet: Add File 5
Sample ID	Age at surgery (yrs)	DNA methylation at CpGs (M-values)
		1	2	3	4	5	6	7	8	9	10	11	12
3085	55	3.62449	3.84645	3.0163	2.10132	0.817567	1.19502	0.0346263	-1.51652	0.0865877	0	3.96963	0.956931
3334	73	4.24793	3.0163	2.94404	1.77601	0.377235		0.724668	-2.15849	0.289507	0.231326	5.2854	1.12075
3348	57	5.2854	3.0163		1.54674	0.811324	0.687926	-0.694034	-2.24705	-0.173332	-0.0865877	3.33787	1.08746
3390	79			1.69479				0.603019	-2.06397	-0.406625	0.0577155	3.84645	1.25691
3502	67	5.2854						0.295337	-3.0915	-0.548983	-0.736966	3.16993	1.12075
3975	60			2.23704	1.73509	0.687926	0.202308			-0.0288549	0.347923	3.84645	1.12075
4288	85	3.42824	3.0915	2.47999	1.991	0.453826	0.969808	0.554968	-1.991	-0.0865877		3.25192
4338	79	3.7318	3.62449	0.495325	-0.242945	-0.424299	0.179124	-0.0461702	-3.68806	-0.347923	-0.79886	4.10281	0.893085
4552	82	4.7851	2.39232	2.61891	2.44668	0.651402	0.513172	-0.0865877	-2.49122	0.0865877	-0.231326	3.25192	1.22239
4851	58	4.7851	3.16993	2.44668						-0.377235	0.318682	3.25192	1.36257
4983	75	4.58496	3.33787	1.58496	1.36973	0.780219	0.842614	-0.0461702		-0.202308		2.87447	1.22239
4984	62							-0.0750371	-2.12973	-0.115477	-0.465664	6.03709	0.989193
5014	55	4.10281	3.16993	1.7028	1.9642	1.04788	1.53159	1.41305	-2.29783	0.318682	0.465664	3.7318	1.1882
5019	50	3.84645	3.33787	2.5025						0.0865877	0.173332	5.61471	1.25691
5023	75	3.33787	2.94404	2.67974	2.06397	1.52405	0.995674	-0.578954	-2.06397	0.0288549	0	4.58496	1.1882
5240	62	4.7851	3.0915	1.66297	1.69479	0.590976	0.603019			-0.231326	0.0288549	5.2854	0.924899
5254	62	3.96963	2.7425	2.5025	1.94649	0.855183	-0.150176	0.560957	-2.31847		0.202308	5.01495	0.924899
5271	68	3.25192	3.25192	1.43494	2.61891	1.34117	3.5834	1.30581	-2.12022	0.347923
5281	59	5.61471	4.7851	2.28758	3.54328	1.0217	1.42033	0.424299	-2.30812	0.406625	0.173332	5.61471	0.989193
5299	75	4.10281	3.62449	2.13927			1.21553		-2.03634	-0.115477	0.202308	3.52356	0.893085
5300	87			3.0163	2.14886							5.2854	1.05445
5377	80	5.01495	2.61891	1.86836	2.03634	1.08084	-0.27203			-0.0865877	0.115477	4.7851	0.989193
5378	65	3.84645	3.42824	2.04551	1.61591	0.874098	0.982722	0.115477	-2.44668	-0.289507	-0.231326	3.96963	1.12075
5380	72	3.16993	2.7425	2.39232	1.66297	0.50127	0.755462	-0.237134	-2.65518	-0.347923	0.0865877	5.61471	0.86148
5400	62	5.01495	3.16993	2.17787	1.76778	0.886747	1.02823	0.406625	-2.33931	-0.14439	0.14439	3.16993	0.989193
5422	62	4.24793	2.80735	2.71716	1.87692	1.06762	1.20184	0.190713	-2.13927	0.406625	0.584963	3.52356	1.08746
5536	53			2.18763			1.67089			-0.584963	-0.115477	3.25192	1.25691
5551	49			3.33787	1.04788	0.103919	-0.138605	-1.08084	-4.13081	-0.645335
5552	54	4.58496	4.44144	2.28758				0.0865877	-2.22707	0.219713
5558	75	5.61471	4.10281	3.96963	1.69479	0.848895	0.34207	-0.811324	-2.88818	-0.173332	-0.26039	3.62449	1.05445
5561	71	3.25192	3.0915	2.71716	0.627167	1.16108	0.633218	0.371367	-2.21714	0.202308	0.173332	3.84645	1.0217
5563	64									-0.115477		4.7851	1.0217
5564	73	4.4075	2.80735	2.18763	2.95827	1.41305	0.874098	0.080812	-1.60814	-0.554968	0.115477	3.7318	1.22239
5569	63	4.4075	3.0163	2.39232	2.71716	1.17462	0.0634888	0.400741	-2.10132	0.14439	0.0577155	3.52356	1.43494
5572	72	5.2854	3.25192	1.7028	1.71084	0.905785	0.755462	0.848895	-2.64302	-0.14439	-0.406625	3.25192	0.956931
5575	61	4.58496	3.0163	1.0217	1.14759	-0.442005	0.603019	-0.424299	-3.37346	-0.347923	-0.79886	5.01495	1.15433
5597	71	5.61471	3.33787	2	2.26722	1.16784	0.080812			0.0577155	-0.0865877	4.7851	1.12075
5614	60	4.10281	2.5025	2.11075	2.05472	1.04788	0.318682			0.377235	0.0577155	5.2854	1.08746
5622	61	4.4075	3.25192	2.7425	1.78427	0.982722	1.42033	0.109698	-2.14886	-0.584963	0.436099	3.16993	1.1882
5643	76	6.62936	3.62449	1.66297	0.736966	0.507219	0.418404	0.531057	-2.82059	-0.465664	-0.0865877	6.62936	0.956931
5644	76							0.347923	-2.0272	-0.289507	0.173332	3.7318	0.86148
5648	66	5.61471	3.33787	1.7028	1.63151	0.513172	0.603019	0.400741	-1.74322	-0.173332	-0.347923	3.62449	1.15433
5654	85	3.62449	2.61891	2.28758	1.94649	1.20868	0.867785	0.184918	-2.29783	-0.173332	0.14439	5.01495	1.12075
5665	61	5.61471	3.42824	1.32698	2.9159	1.1814	1.20868			-0.289507	-0.0865877	3.62449	1.12075
5670	73	3.62449	3.0915	2.18763				0.477516	-2.44668	-0.554968	0.0577155
5677	54	4.7851	3.52356	1.74322	1.57728	0.590976	0.730813	0.400741	-2.64302		-0.289507	3.62449	1.25691
5680	70	3.42824	4.10281	1.74322	1.33407	0.743124	0.615082	0.755462	-2.45773	0	-0.0865877	4.7851	1.0217
5681	51	4.4075	3.25192	2.61891	3.0311	1.1074	1.04788	0.0981411	-2.32886	0.115477	0.26039	3.96963	0.989193
5692	66	5.2854	2.67974	2	1.63151	0.669638	0.489385	0.0288549	-2.58328	0.0865877
5694	81	5.61471	3.84645	3.0915	2.30812	1.16108	1.12744	-0.880418	-2.21714	0.115477	0.115477	3.62449	1.05445
5712	67
5713	65	3.62449	3.52356	2.58328	2.36036	1.31285	0.969808	0.167541	-1.91146	0.289507	0.554968	4.10281	0.924899
5720	68	5.2854	3.25192	1.58496	3.00162	0.811324	0.371367	0.780219	-2.26722	0.173332	-0.0288549	3.84645	1.15433
5723	79	4.58496	3.33787	2.5025	2.08257	1.47917	1.56197	0.400741	-2.10132	0.0288549	0.173332	6.03709	1.15433
5725	81	6.62936	2.87447	2.39232	0.880418	0.918519	3.44689	0.400741	-1.86836	0.495325	0.347923	3.33787	0.767827
5729	58	5.01495	3.42824	3.0163	2.32886	0.97626	1.11407	0.566951	-1.991		0.347923	4.7851	1.15433
5731	58			2.5025	1.29177	0.590976	0.412513	-0.371367	-2.59509		0.0865877	6.62936	0.86148
5740	87	4.10281	2.94404	2.33931	2.42477	1.50152	1.20184	-0.424299	-2.16816	0.615082		4.10281	1.05445
5747	88	4.7851	3.84645	1.43494	1.92017	0.899431	0.430197		-2.52526	-0.0577155	-0.26039	6.03709	1.05445
5748	67	3.84645	2.94404	2.7425	1.90278	0.584963	-0.365502	0.442005	-2.55987	-0.289507	0.231326	3.62449	1.05445
5763	54	5.01495	3.52356	1.36257	1.58496	0.459743	0.365502	0.905785	-2.59509		-0.406625	3.25192	1.12075
5770	52	4.10281	3.33787	2.23704	1.90278	0.982722	0.167541	1.46435	-2.26722	0.115477	0.347923	3.25192	0.956931
5776	85	3.42824	3.0163	1.58496	1.6868	0.944091	0.489385	-0.155963	-2.98706	0.0865877	-0.465664	3.96963	0.989193
5798	52									-0.173332			1.25691
5809	79	5.61471	3.7318	2.39232	2.15849	0.743124	1.07422	0.231326	-2.24705	0.26039	-0.465664	4.58496	1.39855
5834	71	3.84645	3.62449	2	3.20227	0.956931	1.22239			-0.202308		4.24793	1.1882
5857	75	3.62449	3.16993	1.66297	1.75957	0.566951	-0.675728	0.483448	-2.4139	-0.289507	-0.26039	5.61471	1.36257
6056	68	3.96963	3.25192	1.08746	2.22707	0.899431	1.12744		-2.22707	0.0865877	0.318682	4.7851	0.956931
6068	59	4.7851	3.0163	2.87447	1.52405	0.905785	-0.161751	-1.05445	-2.51385	-0.173332	0	3.52356	1.25691
6094	54	5.01495	2.87447	2.87447	1.35542	0.365502	0.712395	0.712395	-2.25712	0.465664		3.52356	1.0217
6535	65	3.33787	2.94404	1.32698	1.81758	0.537028	1.26385	0.0981411	-2.44668			3.42824	1.25691
6547	72	3.52356	3.42824	2.44668				0.560957	-2.14886	0.14439	-0.0288549	4.24793	0.79886
6548	72	3.84645	3.7318	0.736966			0.34207	-0.138605	-2.70461		-0.436099	4.10281	0.924899
6549	63	6.62936	3.0163	2.39232				0.109698	-1.81758	0.0865877	0.115477	3.84645	0.767827
6550	51	3.96963	3.0915	2.64302	1.88551	1.33407	1.40579	0.347923	-2.26722	0.115477	0.645335	3.25192	0.989193
6593	50										0.231326
6597	78	5.01495	3.62449	2.39232	2.06397	0.57295	0.842614	-0.35378	-2.31847	-0.0577155	-0.377235	4.4075	0.79886
6599	72	4.7851	2.55987	2.5025	2.04551	1.1074	1.42763	0.365502	-2.0272	0.14439	0.289507	5.61471	0.893085
6603	67	3.7318	3.16993	3.25192	2.80735	1.24306	0.937685	-0.365502	-2.21714	0.0865877
6624	66	3.16993	3.42824	1.25691	0.365502	0.202308	0.447914	0.0981411	-3.12246	-0.554968	-0.525091	4.10281	1.25691
6636	53	4.10281	3.62449	1.91146	1.73509	0.724668	0.318682	-0.184918	-2.9159	-0.0288549	-0.0865877	3.7318	0.86148
6638	84	4.58496	3.25192	1.25691	0.519129	0.918519	-0.459743	-0.507219	-3.18603	-0.202308	-1.05445	4.58496	1.39855
6655	70	3.62449	3.25192	1.95533	1.54674	0.730813	0.780219	-0.377235	-2.49122	0.0288549	-0.0288549	6.62936	0.767827
6810	69	4.74296	3.52356		1.36973	0.307005	0.548983	-1.20868	-2.52526	-0.202308	0	6.03709	1.08746
6877	63	3.25192	3.42824	0.956931	1.47917	0.718528	0.507219	0.0288549	-2.52526	-0.231326	-0.347923	4.7851	0.767827
6878	58	3.62449	3.96963	1.91146	2.57154	0.681824	-0.295337	0.324525	-2.31847		0.495325	4.24793	0.924899
6890	60	3.16993	3.33787					0.531057	-2.46883	0.289507	0.289507	3.42824	0.956931
6892	66	3.25192	3.96963	2.61891				-0.26039	-1.80087	0.115477	0.115477	3.42824	0.989193
Linear regression analysis
P-value		0.7905	0.3038	0.3575	0.5025	0.317	0.8654	0.7009	0.3801	0.3701	0.9805	0.5852	0.5793
Goodness of fit (R2)		0.0009597	0.01448	0.01115	0.00684	0.01517	0.0004259	0.002216	0.01119	0.01087	8.612e-06	0.00399	0.004117
Additional file 5. Age versus DNA methylation at the rs11583641 locus.
