# Supplementary material for: Osteoarthritis genetic risk acting on the galactosyltransferase gene COLGALT2 has opposing functional effects in articulating joint tissues
Source: Arthritis Res Ther. 2023 May 19;25:83. doi: 10.1186/s13075-023-03066-y (PMC10197248; doi:10.1186/s13075-023-03066-y)
Supplement: Supplementary file 6 — Additional file 6. Allelic expression imbalance (AEI) data. [file 13075_2023_3066_MOESM6_ESM.xlsx]

## Sheet: Add File 6
rs11583641 AEI
Patient ID	DNA								C/T ratio			C/T ratio/mean*			Mean of (M-O)	mean C/ mean T	cDNA								C/T ratio			C/T ratio/mean*			Mean of (AC-CE))	mean C/ mean T		Wilcoxon test (two tailed) analysis
	T	T	T	Mean	C	C	C	Mean	C/T	C/T	C/T	C/T	C/T	C/T	Mean	MEAN	T	T	T	Mean	C	C	C	Mean	C/T	C/T	C/T	C/T	C/T	C/T	Mean	MEAN		P-value	<0.0001
3348	48.55	44.32	45.65	46.1733	51.45	55.68	54.35	53.8267	1.05973	1.25632	1.19058	0.909054	1.07769	1.0213	1.00268	1.16575	49.26	46.53	49.13	48.3067	50.74	53.47	50.87	51.6933	1.03004	1.14915	1.03542	0.883588	0.985759	0.888196	0.919181	1.07011		Exact or approximate P-value?	Exact
5536	41.28	46.75	48.9	45.6433	58.72	53.25	51.1	54.3567	1.42248	1.13904	1.04499	1.19446	0.956451	0.877479	1.00946	1.1909	56.93	57.03	60.9	58.2867	43.07	42.97	39.1	41.7133	0.756543	0.753463	0.642036	0.63527	0.632684	0.539118	0.602357	0.715658		P-value summary	****
5572	47.48	46.62	43.26	45.7867	52.52	53.38	56.74	54.2133	1.10615	1.145	1.3116	0.934215	0.967028	1.10773	1.00299	1.18404	60.13	59.5	57.54	59.0567	39.87	40.5	42.46	40.9433	0.663063	0.680672	0.737921	0.56	0.574872	0.623222	0.586031	0.693289		Significantly different (P < 0.05)?	Yes
5680	47.18	43.65	42.92	44.5833	52.82	56.35	57.08	55.4167	1.11954	1.29095	1.32992	0.900684	1.03858	1.06993	1.00307	1.24299	61.18	59.74	59.5	60.14	38.82	40.26	40.5	39.86	0.634521	0.67392	0.680672	0.510479	0.542176	0.547609	0.533421	0.662787
5712	48.31	49.19	47.8	48.4333	51.69	50.81	52.2	51.5667	1.06996	1.03293	1.09205	1.00495	0.97017	1.02569	1.00027	1.06469	56.5	55.85	55.95	56.1	43.5	44.15	44.05	43.9	0.769912	0.79051	0.78731	0.72313	0.742477	0.739471	0.735026	0.782531
6535	48.82	47.17	47.22	47.7367	51.18	52.83	52.78	52.2633	1.04834	1.11999	1.11775	0.957541	1.02299	1.02094	1.00049	1.09483	50.9	50.31	48.7	49.97	49.1	49.69	51.3	50.03	0.964637	0.987676	1.05339	0.881087	0.902131	0.962151	0.915123	1.0012
6584	46.95	48.19	49.29	48.1433	53.05	51.81	50.71	51.8567	1.12993	1.07512	1.02881	1.04901	0.998133	0.955139	1.00076	1.07713	54.53	53.8	53.9	54.0767	45.47	46.2	46.1	45.9233	0.833853	0.858736	0.855288	0.774143	0.797244	0.794042	0.788476	0.849226
6597	49.68	50.17	48.86	49.57	50.32	49.83	51.14	50.43	1.01288	0.993223	1.04666	0.995609	0.976285	1.02881	1.00024	1.01735	51.46	51.04	53.91	52.1367	48.54	48.96	46.09	47.8633	0.943257	0.959248	0.854943	0.927171	0.942889	0.840364	0.903475	0.918036
5378	47.54	46.57	46.95	47.02	52.46	53.43	53.05	52.98	1.10349	1.14731	1.12993	0.979354	1.01824	1.00281	1.00014	1.12675	50.29	47.98	48.81	49.0267	49.71	52.02	51.19	50.9733	0.988467	1.0842	1.04876	0.877269	0.962234	0.93078	0.923428	1.03971
4984	45.46	47.14	46.13	46.2433	54.54	52.86	53.87	53.7567	1.19974	1.12134	1.16779	1.03205	0.964616	1.00457	1.00041	1.16247	53.14	51.63	53.89	52.8867	46.86	48.37	46.11	47.1133	0.881822	0.936858	0.855632	0.758573	0.805918	0.736044	0.766845	0.890836
6068	48.45	46.09	44.94	46.4933	51.55	53.91	55.06	53.5067	1.06398	1.16967	1.22519	0.924523	1.01635	1.0646	1.00183	1.15085	47.35	49.02	48.28	48.2167	52.65	50.98	51.72	51.7833	1.11193	1.03998	1.07125	0.966187	0.903669	0.930838	0.933565	1.07397
5692	47.06	47.17	47.1	47.11	52.94	52.83	52.9	52.89	1.12495	1.11999	1.12314	1.00201	0.997595	1.0004	1	1.12269	50.32	50.38	50.69	50.4633	49.68	49.62	49.31	49.5367	0.987281	0.984915	0.972776	0.879388	0.87728	0.866467	0.874378	0.981637
5857	44.86	43.23	47.16	45.0833	55.14	56.77	52.84	54.9167	1.22916	1.31321	1.12044	1.00907	1.07807	0.919816	1.00232	1.21811	47.18	49.34	49.7	48.74	52.82	50.66	50.3	51.26	1.11954	1.02675	1.01207	0.919078	0.842904	0.830852	0.864278	1.0517
5648	46.56	46.53	46.54	46.5433	53.44	53.47	53.46	53.4567	1.14777	1.14915	1.14869	0.99933	1.00054	1.00013	1	1.14854	52.59	48.54	51.04	50.7233	47.41	51.46	48.96	49.2767	0.901502	1.06016	0.959248	0.784915	0.923051	0.835192	0.847719	0.971479
5776	46.72	50.01	46.15	47.6267	53.28	49.99	53.85	52.3733	1.14041	0.9996	1.16685	1.03705	0.909005	1.06109	1.00238	1.09966	49.21	47.53	49.44	48.7267	50.79	52.47	50.56	51.2733	1.03211	1.10393	1.02265	0.938566	1.00388	0.929969	0.957473	1.05226
																															0.810052
rs114661926 AEI
Patient ID	DNA								G/C ratio			G/C ratio/mean*			Mean of (M-O)	mean G/ mean C	cDNA								G/C ratio			G/C ratio/mean*			Mean of (AC-AE)	mean G/ mean C		Wilcoxon test (two tailed) analysis
	C	C	C	Mean	G	G	G	Mean	G/C	G/C	G/C	G/C	G/C	G/C	Mean	MEAN	C	C	C	Mean	G	G	G	Mean	G/C	G/C	G/C	G/C	G/C	G/C	Mean	MEAN		P-value	0.8516
3085	46.25	47.49	48.59	47.4433	53.75	52.51	51.41	52.5567	1.16216	1.10571	1.05804	1.04909	0.99813	0.955098	1.00077	1.10778	46.02	48.77	49.35	48.0467	53.98	51.23	50.65	51.9533	1.17297	1.05044	1.02634	1.05885	0.948242	0.926488	0.977859	1.08131		Exact or approximate P-value?	Exact
5019	50.13	50.62	49.31	50.02	49.87	49.38	50.69	49.98	0.994813	0.975504	1.02799	0.99561	0.976284	1.02881	1.00023	0.9992	51.03	50.18	49.07	50.0933	48.97	49.82	50.93	49.9067	0.959632	0.992826	1.03791	0.9604	0.99362	1.03874	0.997585	0.996274		P-value summary	ns
5023	45.24	46.92	45.91	46.0233	54.76	53.08	54.09	53.9767	1.21043	1.13129	1.17817	1.03208	0.964595	1.00457	1.00042	1.17281	46.04	47.12	45.86	46.34	53.96	52.88	54.14	53.66	1.17202	1.12224	1.18055	0.999329	0.956882	1.0066	0.987603	1.15796		Significantly different (P < 0.05)?	No
5614	46.64	48.32	47.31	47.4233	53.36	51.68	52.69	52.5767	1.14408	1.06954	1.11372	1.03194	0.964705	1.00456	1.0004	1.10867	48.02	45.11	46.06	46.3967	51.98	54.89	53.94	53.6033	1.08247	1.2168	1.17108	0.976367	1.09754	1.0563	1.0434	1.15533
5670	50.6	49.01	47.45	49.02	49.4	50.99	52.55	50.98	0.976285	1.0404	1.10748	0.93875	1.0004	1.0649	1.00135	1.03998	48.52	49.15	48.17	48.6133	51.48	50.85	51.83	51.3867	1.06101	1.03459	1.07598	1.02021	0.994812	1.03461	1.01655	1.05705
5680	48.72	49.26	47.9	48.6267	51.28	50.74	52.1	51.3733	1.05255	1.03004	1.08768	0.996271	0.974973	1.02953	1.00026	1.05648	48.25	49.64	47.88	48.59	51.75	50.36	52.12	51.41	1.07254	1.0145	1.08855	1.0152	0.960264	1.03036	1.00194	1.05804
5809	52.87	51.73	51.01	51.87	47.13	48.27	48.99	48.13	0.891432	0.933114	0.9604	0.960702	1.00562	1.03503	1.00045	0.927897	48.77	51.42	48.8	49.6633	51.23	48.58	51.2	50.3367	1.05044	0.944769	1.04918	1.13207	1.01818	1.13071	1.09365	1.01356
6549	53.08	53.76	49.23	52.0233	46.92	46.24	50.77	47.9767	0.883949	0.860119	1.03128	0.958507	0.932667	1.11827	1.00315	0.922214	51.26	52.11	50.55	51.3067	48.74	47.89	49.45	48.6933	0.950839	0.919017	0.978239	1.03104	0.996533	1.06075	1.02944	0.949064
6599	48.96	48.72	50.32	49.3333	51.04	51.28	49.68	50.6667	1.04248	1.05255	0.987281	1.01505	1.02485	0.9613	1.0004	1.02703	47.55	48.2	47.13	47.6267	52.45	51.8	52.87	52.3733	1.10305	1.07469	1.12179	1.07402	1.04641	1.09227	1.0709	1.09966
6603	48.96	48.72	50.32	49.3333	51.04	51.28	49.68	50.6667	1.04248	1.05255	0.987281	1.01505	1.02485	0.9613	1.0004	1.02703	49.15	50.03	49.89	49.69	50.85	49.97	50.11	50.31	1.03459	0.998801	1.00441	1.00736	0.972516	0.977978	0.985952	1.01248
Additional file 6. Allelic expression imbalance (AEI) data.
