# Supplementary material for: Osteoarthritis genetic risk acting on the galactosyltransferase gene COLGALT2 has opposing functional effects in articulating joint tissues
Source: Arthritis Res Ther. 2023 May 19;25:83. doi: 10.1186/s13075-023-03066-y (PMC10197248; doi:10.1186/s13075-023-03066-y)
Supplement: Supplementary file 7 — Additional file 7. Lucia reporter gene data. [file 13075_2023_3066_MOESM7_ESM.xlsx]

## Sheet: Add File 7
Plate 1											plate 2											plate 3											Plate 4											Plate 5
		EV mock	EV meth	A_C mock	A_C meth	G_Amock	G_Ameth	G_Cmock	G_Cmeth				EV mock	EV meth	A_C mock	A_C meth	G_Amock	G_Ameth	G_Cmock	G_Cmeth				EV mock	EV meth	A_C mock	A_C meth	G_Amock	G_Ameth	G_Cmock	G_Cmeth				EV mock	EV meth	A_C mock	A_C meth	G_Amock	G_Ameth	G_Cmock	G_Cmeth				EV mock	EV meth	A_C mock	A_C meth
	1	2	3	4	5	6	7	8	9			1	2	3	4	5	6	7	8	9			1	2	3	4	5	6	7	8	9			1	2	3	4	5	6	7	8	9			1	2	3	4	5
A											A											A											A											A
B		15	17	19	17	20	18	20	19		B		24	26	24	25	29	23	31	21		B		25	19	29	22	31	19	25	18		B		21	26	25	14	16	14	21	15		B		26	13	21	26
C		17	16	18	16	17	14	32	19		C		21	22	25	19	30	22	28	20		C		24	21	26	22	23	18	34	18		C		21	16	17	14	17	13	34	16		C		10	13	11	28
D		17	19	27	17	29	18	39	19		D		20	21	20	19	21	19	29	17		D		18	19	27	18	33	19	39	19		D		13	17	23	14	19	31	23	17		D		10	12	14	32
E		17	20	22	19	20	24	25	20		E		21	20	26	19	22	18	27	20		E		29	22	36	18	33	18	24	18		E		12	16	27	18	21	17	36	17		E		22	20	16	35
F		17	19	23	19	17	24	22	17		F		21	20	24	20	26	20	28	17		F		18	20	19	19	31	19	28	19		F		17	13	17	12	13	16	14	13		F		18	21	34	43
G		17	16	23	18	38	18	32	19		G		19	20	17	17	20	18	53	17		G		24	22	34	21	24	19	26	22		G		12	11	24	15	18	16	16	11		G		23	22	31	39
H											H											H											H											H
	1	2	3	4	5	6	7	8	9			1	2	3	4	5	6	7	8	9			1	2	3	4	5	6	7	8	9			1	2	3	4	5	6	7	8	9			1	2	3	4	5
A											A											A											A											A
B		57	54	240	621	524	530	747	1309		B		75	77	400	581	460	128	500	359		B		63	56	376	230	90	110	799	585		B		54	42	262	679	127	54	480	654		B		39	29	111	726
C		68	81	569	908	521	347	1166	953		C		103	74	458	565	540	463	400	387		C		67	60	402	294	140	73	119	650		C		57	47	85	246	161	110	320	235		C		23	11	228	197
D		81	94	388	1246	538	733	1587	1488		D		86	81	425	453	350	137	840	381		D		76	70	230	449	87	71	739	520		D		48	33	255	325	181	95	190	669		D		94	26	441	537
E		91	105	581	629	590	1305	1223	994		E		84	81	419	473	250	78	865	679		E		87	68	240	351	52	45	120	480		E		34	35	358	487	139	65	372	211		E		94	29	222	290
F		90	101	784	983	455	485	701	876		F		78	44	393	293	320	340	215	347		F		84	69	486	285	78	167	290	434		F		35	34	136	178	87	111	458	182		F		31	44	264	437
G		94	93	536	1295	620	389	808	1241		G		80	68	620	449	130	320	86	444		G		70	67	190	307	69	102	440	420		G		16	23	233	143	250	210	339	192		G		29	36	253	213
H											H											H											H											H
		EV mock	EV meth	A_C mock	A_C meth	G_Amock	G_Ameth	G_Cmock	G_Cmeth				EV mock	EV meth	A_C mock	A_C meth	G_Amock	G_Ameth	G_Cmock	G_Cmeth				EV mock	EV meth	A_C mock	A_C meth	G_Amock	G_Ameth	G_Cmock	G_Cmeth				EV mock	EV meth	A_C mock	A_C meth	G_Amock	G_Ameth	G_Cmock	G_Cmeth				EV mock	EV meth	A_C mock	A_C meth
Lucia/Firefly		3.8	3.17647	12.6316	36.5294	26.2	29.4444	37.35	68.8947				3.125	2.96154	16.6667	23.24	15.8621	5.56522	16.129	17.0952				2.52	2.94737	12.9655	10.4545	2.90323	5.78947	31.96	32.5				2.57143	1.61538	10.48	48.5	7.9375	3.85714	22.8571	43.6				1.5	2.23077	5.28571	27.9231
		4	5.0625	31.6111	56.75	30.6471	24.7857	36.4375	50.1579				4.90476	3.36364	18.32	29.7368	18	21.0455	14.2857	19.35				2.79167	2.85714	15.4615	13.3636	6.08696	4.05556	3.5	36.1111				2.71429	2.9375	5	17.5714	9.47059	8.46154	9.41176	14.6875				2.3	0.846154	20.7273	7.03571
		4.76471	4.94737	14.3704	73.2941	18.5517	40.7222	40.6923	78.3158				4.3	3.85714	21.25	23.8421	16.6667	7.21053	28.9655	22.4118				4.22222	3.68421	8.51852	24.9444	2.63636	3.73684	18.9487	27.3684				3.69231	1.94118	11.087	23.2143	9.52632	3.06452	8.26087	39.3529				9.4	2.16667	31.5	16.7812
		5.35294	5.25	26.4091	33.1053	29.5	54.375	48.92	49.7				4	4.05	16.1154	24.8947	11.3636	4.33333	32.037	33.95				3	3.09091	6.66667	19.5	1.57576	2.5	5	26.6667				2.83333	2.1875	13.2593	27.0556	6.61905	3.82353	10.3333	12.4118				4.27273	1.45	13.875	8.28571
		5.29412	5.31579	34.087	51.7368	26.7647	20.2083	31.8636	51.5294				3.71429	2.2	16.375	14.65	12.3077	17	7.67857	20.4118				4.66667	3.45	25.5789	15	2.51613	8.78947	10.3571	22.8421				2.05882	2.61538	8	14.8333	6.69231	6.9375	32.7143	14				1.72222	2.09524	7.76471	10.1628
		5.52941	5.8125	23.3043	71.9444	16.3158	21.6111	25.25	65.3158				4.21053	3.4	36.4706	26.4118	6.5	17.7778	1.62264	26.1176				2.91667	3.04545	5.58824	14.619	2.875	5.36842	16.9231	19.0909				1.33333	2.09091	9.70833	9.53333	13.8889	13.125	21.1875	17.4545				1.26087	1.63636	8.16129	5.46154
Average EV		4.7902	4.92744										4.04243	3.30539										3.35287	3.17918										2.53392	2.23131										3.4093	1.73753
Readings normalised to EV		0.793287	0.64465	2.63696	7.41347	5.4695	5.97561	7.79718	13.9819				0.77305	0.895973	4.12293	7.03095	3.9239	1.68368	3.98994	5.17193				0.751595	0.927084	3.86699	3.28844	0.865893	1.82106	9.53213	10.2228				1.0148	0.723963	4.13589	21.7361	3.1325	1.72865	9.02047	19.5401				0.439973	1.28387	1.55038	16.0705
		0.835039	1.02741	6.59913	11.5171	6.39787	5.03014	7.60668	10.1793				1.21332	1.01762	4.53193	8.99648	4.45277	6.36702	3.53394	5.85408				0.83262	0.898704	4.61143	4.20348	1.81545	1.27566	1.04388	11.3586				1.07118	1.31649	1.97323	7.87494	3.73753	3.79219	3.71431	6.58246				0.674625	0.486986	6.07962	4.04926
		0.994679	1.00404	2.99995	14.8747	3.87285	8.26438	8.49491	15.8938				1.06372	1.16693	5.25674	7.21311	4.12293	2.18145	7.16537	6.78038				1.25929	1.15886	2.54066	7.84619	0.7863	1.17541	5.65149	8.60864				1.45715	0.869972	4.37542	10.4039	3.75952	1.37342	3.26012	17.6367				2.75716	1.24698	9.23942	9.6581
		1.11748	1.06546	5.51315	6.71855	6.15841	11.0351	10.2125	10.0864				0.989504	1.22527	3.98656	7.53157	2.81109	1.31099	7.92519	10.2711				0.894756	0.972234	1.98835	6.13366	0.469973	0.786366	1.49126	8.3879				1.11816	0.980366	5.23271	12.1254	2.61218	1.71358	4.07801	5.56255				1.25326	0.834517	4.06975	4.76867
		1.1052	1.07881	7.11598	10.4997	5.58739	4.10118	6.65184	10.4576				0.918825	0.66558	4.05078	4.43216	3.04463	5.14312	1.89949	6.1753				1.39184	1.08519	7.62897	4.7182	0.75044	2.7647	3.08904	7.1849				0.812506	1.17213	3.15717	6.64782	2.64109	3.10916	12.9106	6.27434				0.505154	1.20587	2.27751	5.84898
		1.15432	1.17962	4.86501	14.6008	3.40608	4.38587	5.27118	13.2555				1.04158	1.02862	9.02195	7.99052	1.60794	5.37843	0.401403	7.90154				0.869901	0.957937	1.6667	4.59837	0.857474	1.68862	5.04734	6.00498				0.526194	0.937077	3.83135	4.27253	5.48119	5.8822	8.36155	7.82256				0.369832	0.941775	2.39383	3.14327
Average normalised reagings per plate		1	1	4.95503	10.9374	5.14869	6.46539	7.67239	12.3091				1	1	5.16182	7.19913	3.32721	3.67745	4.15256	7.02573				1	1	3.71718	5.13139	0.924254	1.5853	4.30919	8.62797				1	1	3.78429	10.5101	3.56067	2.9332	6.89084	10.5698				1	1	4.26842	7.25647
DNAm status	Comparison	Test				Adj P-value		P-value summary
Methylated	EV v A_C	Paired t-test (Holm-Šídák's correction)				0.0019		**
	EV v G_C					0.0027		**
	EV v G_A					0.0493		*
Unmethylated	EV v A_C					0.0164		*
	EV v G_C					0.0076		**
	EV v G_A					0.0564		ns
Methylated v Unmethylated	A_C	Unpaired t-test (Holm-Šídák's correction)				0.0102		*
	G_C					0.0044		**
	G_A					0.7427		ns
Additional file 7. Lucia reporter gene data.
[truncated: 4 more columns]
