# Supplementary material for: Osteoarthritis genetic risk acting on the galactosyltransferase gene COLGALT2 has opposing functional effects in articulating joint tissues
Source: Arthritis Res Ther. 2023 May 19;25:83. doi: 10.1186/s13075-023-03066-y (PMC10197248; doi:10.1186/s13075-023-03066-y)
Supplement: Supplementary file 8 — Additional file 8. dCas9 epigenetic modulation (β-values). [file 13075_2023_3066_MOESM8_ESM.xlsx]

## Sheet: Add File 8
CpG	Demethylation
	dCas9-dTET1																		dCas9-TET1
	gRNA 1			gRNA 2			gRNA 3			gRNA 4			gRNA 5			gRNA 6			gRNA 1			gRNA 2			gRNA 3			gRNA 4			gRNA 5			gRNA 6
1	95.22	91.94	93.835	91.905	96.115	95.625	94.175	94.975	91.675	91.025	95.625	93.16	92.465	95.63	93.18	96.675	93.895	96.11	90.835	94.015	98.185	92.7	89.205	93.645	93.335	92.95	90.85	87.695	89.29	92.1	91.595	92.405	89.85	93.13	92.63	92.78
2	91.615	90.735	91.06	92.01	90.51	91.455	89.955	91.455	95.955	93.495	91.995	92.94	91.44	92.94	92.44	91.495	91.995	92.94	95.965	86.71	96.67	92.72	87.235	90.73	91.69	90.575	91.1	90.205	67.53	96.485	89.85	90.535	89.515	92.275	92.525	92.805
3	93.745	93.56	93.555	92.12	93.32	88.8	93.7	93.79	93.71	91.4	88.4	89.57	93.59	93.13	93.2	91.745	92.945	88.425	76.745	85.235	74.085	97.035	97.415	88.53	82.805	83.71	81.955	82.92	82.04	66.05	92.83	92.8	92.485	85.4	86.755	87.22
4	95.25	94.885	94.915	94.65	96.285	93.115	95.25	96.485	91.015	96.85	94.585	91.615	97.05	92.485	93.215	95.15	93.085	93.415	81.195	94.09	98.01	91.75	98.61	90.49	76.875	79.21	80.35	88.39	88.215	85.76	92.73	91.35	94.335	79.945	80.33	74.99
5	84.785	84.485	84.63	84.335	86.035	82.98	84.935	86.235	80.88	86.535	84.335	81.48	86.735	82.235	83.08	84.835	82.835	83.28	53.95	55.74	61.17	73.19	75.375	72.59	73.595	77.085	73.145	70.645	74.13	83.41	79.64	82.545	84.025	83.675	82.395	78.42
6	78.34	77.615	78.25	77.74	79.015	76.45	69.84	79.215	74.35	79.94	78.815	74.95	80.14	77.215	76.55	88.24	75.815	76.75	74.655	71.445	86.46	73.33	78.49	70.215	76.625	71.985	76.975	63.74	64.905	75.03	77.07	77.755	81.845	67.63	67	62.98
7	23.9	25.9	26.795	25.82	26.335	26.77	26.83	27.03	25.835	28.62	26.945	25.68	29.63	27.64	24.745	31.42	27.555	24.59	22.65	16.215	19.22	11.315	14.09	13.52	20.58	15.885	21.485	3.41	7.805	11.42	14.005	16.745	14.855	10.845	9.75	15.875
8	10.375	8.5	9.945	14.845	11.485	12.47	15.855	12.18	11.535	17.645	12.095	11.38	18.655	12.79	10.445	20.445	9.205	10.29	5.53	1.605	5.76	6.58	4.585	8.235	5.895	6.91	8.545	8.63	11.045	12.845	4.635	5.1	5.105	5.45	5.865	12.23
9	29.31	28.68	29.115	29.56	27.7	29.265	28.95	27.25	31.07	28.5	28	32.17	29.25	30.81	30.01	32.06	28.65	29.42	11.37	12.22	15.57	4.785	8.185	9.105	9	7.04	9.46	6.1	4.565	5.675	8.64	10.015	8.815	10.47	8.85	10.17
10	33.11	32.48	32.915	28.96	28.81	28.665	30.06	28.36	30.47	29.61	29.11	31.57	30.36	30.21	31.12	31.46	29.76	29.32	18.14	14.42	15.955	19.295	29.425	25.35	28.92	35.31	30.75	15.47	10.185	11.79	26.01	22.515	23.03	14.875	9.815	12.59
11	100	100	100	98.95	99.85	98.95	99.85	98.95	98.95	98.95	98.95	99.85	98.95	99.85	98.95	99.85	98.95	97.9	100	90.18	96.56	100	94.335	98.165	98.515	97.685	100	100	100	99.1	100	100	99.535	100	100	100
12	76.67	74.51	78.165	75.41	73.66	77.83	76.51	73.21	77.77	76.06	73.96	78.87	76.81	75.06	78.42	77.91	74.61	78.12	70.33	88.77	45.55	89.62	83.08	86.72	78.76	77.585	79.62	83.57	79.77	77.395	76.065	81.435	80.06	82.575	77.995	80.795
CpG	Methylation
	dCas9-dDNMT3a																		dCas9-DNMT3a
	gRNA 1			gRNA 2			gRNA 3			gRNA 4			gRNA 5			gRNA 6			gRNA 1			gRNA 2			gRNA 3			gRNA 4			gRNA 5			gRNA 6
1	94.2	94.26	88.37	90.685	89.185	90.13	88.63	90.13	94.63	92.17	90.67	91.615	90.115	91.615	91.115	90.17	90.67	91.615	91.875	92.46	92.045	94.135	94.625	90.79	93.285	93.645	92.63	93.415	93.675	87.34	92.77	94.17	94.05	92.165	92.195	93.24
2	93.44	92.525	93.17	91.61	90.11	91.055	89.555	91.055	95.555	93.095	91.595	92.54	91.04	92.54	92.04	91.095	91.595	92.54	89.33	91.865	87.52	90.98	92.36	90.985	90.105	92.465	90.5	92.175	91.91	90.725	91.9	90.97	83.685	91.12	90.695	90.455
3	90.855	94.26	88.37	93.02	94.22	89.7	94.6	94.69	94.61	92.3	89.3	90.47	94.49	94.03	94.1	92.645	93.845	89.325	95.675	96.18	97.5	93.6	93.245	92.385	97.875	97.81	96.715	91.33	93.3	93.045	93.13	93.68	93.73	97.79	99.44	98.5
4	93.96	95.24	94.725	93.51	96.79	93.075	94.11	96.99	90.975	92.71	95.09	91.575	95.91	92.99	93.175	94.01	91.59	93.375	94.895	94.95	94.38	94.855	94.64	93.37	98.15	98.035	97	93.78	93.51	93.93	93.505	93.665	95.765	97.88	99.47	98.91
5	84.81	86.47	85.195	84.21	85.87	83.395	84.81	86.07	82.295	86.41	84.17	81.895	86.61	82.07	84.495	84.71	82.67	85.195	92.88	92.335	93.075	83.97	84.84	83.16	91.945	91.215	91.555	96.095	96.015	96.91	85.77	85.695	85.64	99.115	99.605	98.335
6	76.1	76.93	74.895	75.4	78.23	75.495	76	78.43	74.395	77.6	76.53	73.995	77.8	74.43	75.595	74.4	73.53	75.795	78.695	80.51	79.835	85.865	87.2	86.97	78.515	78.36	77.255	92.54	92.625	91.305	80.225	79.1	79.205	87.955	96.365	86.78
7	24.37	17.235	17.085	26.29	18.57	21.06	27.3	18.365	21.125	29.09	18.28	15.97	30.1	19.975	15.035	31.89	20.39	17.38	30.7	31.335	28.92	28.375	28.93	27.395	17.46	16.96	17.285	40.29	42.095	42.37	16.71	17.865	17.8	33.015	27.025	31.74
8	13.425	9.92	6.61	15.825	11.225	7.065	17.225	11.53	6.52	12.625	11.835	13.975	20.025	14.14	11.43	11.425	11.945	14.885	17.97	18.69	17.575	17.6	18.065	17.205	10.45	10.69	17.005	24.38	24.4	24.875	24.66	27.395	24.955	18.585	16.62	17.55
9	35.07	35.52	34.755	35.56	34.53	33.705	30.45	34.08	34.94	34.5	34.83	33.54	35.25	37.64	33.88	38.06	35.48	33.29	49.61	50.04	50.57	51.14	50.09	51.965	31.97	32.96	32.585	48.93	47.425	48.575	36.155	35.005	34.475	40.955	40.945	45.835
10	28.785	29.605	30.025	29.49	29.29	28.975	28.88	28.84	30.46	28.43	29.59	31.56	29.18	32.4	29.4	31.99	30.24	29.91	33.61	34.04	34.57	30.14	29.09	30.965	31.97	32.96	32.585	44.93	43.425	44.575	31.155	30.005	29.475	33.955	33.945	38.835
11	100	97.64	99.27	99.2	99.85	98.335	100	99.15	99.185	99.4	99.65	99.185	99.4	99.65	100	99.9	100	99.385	100	100	100	100	100	99.275	100	100	96.75	100	100	100	100	100	100	100	100	100
12	82.21	74.355	79.785	85.07	77.48	78.85	86.17	77.03	78.99	75.72	77.78	80.09	79.47	78.88	79.64	87.57	78.43	78.84	77.85	75.105	74.77	75.895	80.76	76.2	77.985	79.655	73.63	76.505	72.37	76.605	72.61	76.54	72.84	73.295	72.715	73.58
Additional file 8. dCas9 epigenetic modulation (beta values).
