# Supplementary material for: Osteoarthritis genetic risk acting on the galactosyltransferase gene COLGALT2 has opposing functional effects in articulating joint tissues
Source: Arthritis Res Ther. 2023 May 19;25:83. doi: 10.1186/s13075-023-03066-y (PMC10197248; doi:10.1186/s13075-023-03066-y)
Supplement: Supplementary file 9 — Additional file 9. RT-qPCR data following dCas9 epigenetic modulation. [file 13075_2023_3066_MOESM9_ESM.xlsx]

## Sheet: Add File 9
dCas9-dDNMT3a																Mean of biologicals		Normalised to control					dCas9-dTET1																Mean of biologicals		Normalised to control
	Biological replicate	Raw Values						HK average	Normalised to HK															Biological replicate	Raw Values						HK average	Normalised to HK
		18S	GAPDH	HPRT1		COLGALT2				delta COLGALT2			2^COLGALT2						COLGALT2						18S	GAPDH	HPRT1		COLGALT2				delta COLGALT2			2^COLGALT2						COLGALT2
gRNA 1	1	5.72634	18.2121	23.8507		31.5196		15.9297		15.5899			2.02752e-05						1.04916				gRNA 1	1	6.01644	16.1588	23.256		31.709		15.1438		16.5652			1.03127e-05						0.953347
	2	5.90287	18.483	23.3589		31.4717		15.9149		15.5567			2.0747e-05			COLGALT2	1.93251e-05		1.07357					2	6.02873	16.4298	22.8342		31.4955		15.0976		16.3979			1.15806e-05			COLGALT2	1.08173e-05		1.07056
	3	5.68258	18.6361	23.9199		31.9276		16.0795		15.8481			1.69532e-05						0.877263					3	5.82376	16.5828	23.0523		31.6842		15.153		16.5312			1.05588e-05						0.976098
gRNA 2	1	5.89813	18.8521	23.6301		29.8984		16.1268		13.7717			7.15013e-05						1.12778				gRNA 2	1	5.77813	16.7989	23.2578		30.3523		15.2783		15.0741			2.89906e-05						0.86573
	2	5.99292	18.9835	24.2235		30.3493		16.4		13.9493			6.32167e-05			COLGALT2	6.34e-05		0.99711					2	6.03757	17.2302	23.0502		30.1301		15.4393		14.6907			3.78137e-05			COLGALT2	3.34869e-05		1.12921
	3	5.67489	19.0921	24.2207		30.4669		16.3292		14.1376			5.54819e-05						0.875109					3	5.72646	17.0389	23.3041		30.2152		15.3565		14.8588			3.36563e-05						1.00506
gRNA 3	1	5.99229	18.6577	24.6961		31.5123		16.4487		15.0636			2.92021e-05						1.12778				gRNA 3	1	5.75635	16.6045	23.1879		31.5966		15.1829		16.4137			1.14547e-05						0.984969
	2	5.95077	18.0444	24.9815		31.7551		16.3255		15.4295			2.26596e-05			COLGALT2	2.58934e-05		0.875109					2	5.55076	16.9911	23.2901		31.4939		15.2773		16.2165			1.31321e-05			COLGALT2	1.16295e-05		1.12921
	3	5.75738	18.488	24.4649		31.478		16.2367		15.2412			2.58186e-05						0.99711					3	5.75738	16.4347	23.1244		31.6723		15.1055		16.5668			1.03016e-05						0.885821
gRNA 4	1	5.90993	18.8708	25.0197		30.9678		16.6001		14.3677			4.73047e-05						1.01002				gRNA 4	1	5.90993	16.8175	22.495		30.7127		15.0741		15.6386			1.96029e-05						0.895731
	2	5.85729	18.9889	24.5308		30.9126		16.459		14.4536			4.45688e-05			COLGALT2	4.68352e-05		0.951609					2	5.73753	16.9356	23.2484		30.5613		15.3072		15.2542			2.55879e-05			COLGALT2	2.18848e-05		1.16921
	3	5.50205	18.8523	23.9085		30.4153		16.0876		14.3277			4.86321e-05						1.03837					3	5.92757	16.7991	23.3238		30.9267		15.3502		15.5766			2.04636e-05						0.93506
gRNA 5	1	5.78594	18.7624	24.119		31.3559		16.2224		15.1334			2.78215e-05						0.881649				gRNA 5	1	5.78594	17.7091	22.3725		30.9779		15.2892		15.6887			1.89331e-05						1.15506
	2	5.50514	19.256	23.9164		31.1485		16.2259		14.9226			3.21992e-05			COLGALT2	3.15563e-05		1.02037					2	5.50514	17.2028	22.3918		31.2963		15.0332		16.2631			1.27154e-05			COLGALT2	1.63915e-05		0.775731
	3	5.51285	18.5818	23.7789		30.7747		15.9578		14.8169			3.46481e-05						1.09798					3	5.51285	17.5285	22.5644		31.0021		15.2019		15.8001			1.75259e-05						1.06921
gRNA 6	1	5.80448	18.2222	23.9244		30.1813		15.9837		14.1975			5.32246e-05						0.981649				gRNA 6	1	6.80448	16.1689	23.7197		30.0013		15.5644		14.4369			4.50876e-05						0.987107
	2	5.56703	17.9834	23.3634		29.8522		15.638		14.2142			5.26132e-05			COLGALT2	5.42195e-05		0.970374					2	6.67029	15.9302	23.4096		29.8178		15.3367		14.4811			4.37276e-05			COLGALT2	4.56765e-05		0.957333
	3	5.65739	18.8523	23.0688		29.9627		15.8595		14.1032			5.68208e-05						1.04798					3	7.05739	16.7991	23.5441		30.1404		15.8002		14.3402			4.82143e-05						1.05556
dCas9-DNMT3a																							dCas9-TET1
	Biological replicate	Raw Values						HK average	Normalised to HK															Biological replicate	Raw Values						HK average	Normalised to HK
		18S	GAPDH	HPRT1		COLGALT2				delta COLGALT2			2^COLGALT2						COLGALT2						18S	GAPDH	HPRT1		COLGALT2				delta COLGALT2			2^COLGALT2						COLGALT2
gRNA 1	1	6.22497	18.615	22.6958		31.7231		15.8453		15.8778			1.66074e-05						0.85937		0.852824		gRNA 1	1	5.53469	17.8239	24.1479		32.1754		15.8355		16.34			1.20554e-05						1.11445		1.14863
	2	6.40151	18.8859	22.204		31.6309		15.8305		15.8004			1.75224e-05						0.906713					2	5.54699	18.0136	23.7261		32.0246		15.7622		16.2624			1.27211e-05						1.17599
	3	6.18121	19.039	22.765		31.9899		15.9951		15.9949			1.5313e-05						0.792388					3	5.34201	18.0528	23.9442		32.0675		15.7797		16.2878			1.24988e-05						1.15545
gRNA 2	1	6.39676	19.255	22.4752		30.2211		16.0423		14.1788			5.39201e-05						0.850476		0.709687		gRNA 2	1	5.29639	17.6036	24.1497		30.5963		15.6832		14.9131			3.24119e-05						0.967899		1.12156
	2	6.49155	19.3864	23.0686		31.0029		16.3155		14.6874			3.7902e-05						0.597823					2	5.55583	17.8438	23.942		30.2939		15.7806		14.5133			4.27613e-05						1.27696
	3	6.17352	19.495	23.0658		30.7447		16.2448		14.4999			4.31603e-05						0.680763					3	5.24472	17.6866	24.1959		30.4119		15.7091		14.7028			3.74993e-05						1.11982
gRNA 3	1	6.49093	19.0606	23.5413		31.5532		16.3643		15.1889			2.67722e-05						1.03394		0.927126		gRNA 3	1	5.27461	17.0854	24.0798		31.7207		15.4799		16.2408			1.29135e-05						1.11041		1.14738
	2	6.4494	18.4473	23.8266		31.606		16.2411		15.3649			2.3697e-05						0.915173					2	5.06902	17.472	24.182		31.6338		15.5744		16.0594			1.46429e-05						1.25912
	3	6.25601	18.8909	23.31		31.6542		16.1523		15.5019			2.15502e-05						0.832265					3	5.27563	16.9156	24.0162		31.6932		15.4025		16.2907			1.24739e-05						1.07261
gRNA 4	1	6.40857	19.2736	23.8648		31.0799		16.5157		14.5642			4.12786e-05						0.881358		0.790522		gRNA 4	1	5.42819	16.2984	23.3869		30.4111		15.0378		15.3733			2.35596e-05						1.07653		1.16809
	2	6.35593	19.3917	23.3759		31.2178		16.3745		14.8433			3.40189e-05						0.726353					2	5.25578	16.4165	24.1402		30.3941		15.2708		15.1232			2.80193e-05						1.28031
	3	6.00068	19.2552	22.7536		30.7738		16.0032		14.7707			3.57753e-05						0.763855					3	5.44583	16.28	24.2157		30.5951		15.3138		15.2813			2.51112e-05						1.14743
gRNA 5	1	6.28457	19.1652	22.9641		31.4474		16.138		15.3094			2.46266e-05						0.780403		0.822896		gRNA 5	1	5.3042	17.1836	23.2644		30.754		15.2507		15.5032			2.15308e-05						1.31353		1.0615
	2	6.00378	19.6589	22.7616		31.3697		16.1414		15.2283			2.60509e-05						0.825539					2	5.0234	17.4545	23.2836		31.5326		15.2539		16.2787			1.25781e-05						0.767353
	3	6.01148	18.9846	22.624		31.0381		15.8734		15.1647			2.72251e-05						0.862747					3	5.03111	17.6076	23.4563		31.1195		15.365		15.7545			1.80898e-05						1.10361
gRNA 6	1	6.30312	18.6251	22.7696		30.2557		15.8992		14.3564			4.76748e-05						0.879291		0.882326		gRNA 6	1	6.32274	17.8236	24.6115		30.4265		16.2526		14.1738			5.41066e-05						1.18456		1.1713
	2	6.06566	18.3863	22.2085		29.9758		15.5535		14.4223			4.55473e-05						0.840053					2	6.18855	18.255	24.3014		30.5761		16.2483		14.3278			4.86296e-05						1.06465
	3	6.15603	19.2552	21.9139		30.0542		15.775		14.2792			5.02959e-05						0.927635					3	6.57565	18.0636	24.436		30.4378		16.3584		14.0794			5.7767e-05						1.2647
Methylation (DNMT3a)					Demethylation (TET1)
	COLGALT2					COLGALT2
	P-value		Summary			P-value		Summary
gRNA 1	0.0431		*		gRNA 1	0.0216		*
gRNA 2	0.0396		*		gRNA 2	0.0123		*
gRNA 3	0.3489		ns		gRNA 3	0.0175		*
gRNA 4	0.0394		*		gRNA 4	0.0302		*
gRNA 5	0.0467		*		gRNA 5	0.344		ns
gRNA 6	0.0048		**		gRNA 6	0.0335		*
P-values calculated using paired-t test
Additional file 9. RT-qPCR data following dCas9 epigenetic modulation.
